# Supplementary material for: Safety and Immunogenicity of a New Rotavirus-Inactivated Vaccine in the Chinese Adolescent Population: A Randomized, Double-Blind, Placebo-Controlled Phase I Clinical Trial
Source: Vaccines (Basel). 2025 Mar 30;13(4):369. doi: 10.3390/vaccines13040369 (PMC12031238; doi:10.3390/vaccines13040369)
Supplement: Supplementary file 1 [file vaccines-13-00369-s001.zip]

Archive with 1 entries (1 files):
- vaccines-3453731-supplementary.pdf
